# Supplementary material for: Complementary and Alternative Medicine Use in Hospitalized Cancer Patients—Study from Silesia, Poland
Source: Int J Environ Res Public Health. 2022 Jan 30;19(3):1600. doi: 10.3390/ijerph19031600 (PMC8835686; doi:10.3390/ijerph19031600)
Supplement: Supplementary file 1 [file ijerph-19-01600-s001.zip]

Archive with 1 entries (1 files):
- ijerph-1507237-supplementary.pdf
